# Supplementary material for: Oxidative Stress and Inflammatory Biomarkers in Aqueous Humor and Blood of Patients with Leber’s Hereditary Optic Neuropathy
Source: Antioxidants (Basel). 2025 Dec 30;15(1):51. doi: 10.3390/antiox15010051 (PMC12838384; doi:10.3390/antiox15010051)
Supplement: Supplementary file 1 [file antioxidants-15-00051-s001.zip]

Archive with 1 entries (1 files):
- antioxidants-4045211-supplementary.pdf
